# Supplementary material for: Pathogen Exposure in White Whales (Delphinapterus leucas) in Svalbard, Norway
Source: Pathogens. 2022 Dec 29;12(1):58. doi: 10.3390/pathogens12010058 (PMC9864568; doi:10.3390/pathogens12010058)
Supplement: Supplementary file 1 [file pathogens-12-00058-s001.zip]

Archive with 1 entries (1 files):
- pathogens-2110617-supplementary.xlsx
