# Supplementary material for: Pathogen Exposure in White Whales (Delphinapterus leucas) in Svalbard, Norway
Source: Pathogens. 2022 Dec 29;12(1):58. doi: 10.3390/pathogens12010058 (PMC9864568; doi:10.3390/pathogens12010058)
Supplement: Supplementary file 1 [file pathogens-12-00058-s001.zip › pathogens-2110617-supplementary.xlsx]

## Sheet: Ark1
	Supplementary table S1. White whale detailed results.
White whales		Influenza A virus				Morbillivirus				Brucella spp.		Toxoplasma gondii
Number	ID	ELISA (blocking %)	Results	Taq-Man qRT-PCR	Results	Virus neutralization test (VNT) cytopathic effect	Results	SYBR green real time RT-PCR	Results	ELISA %P	Results	ELISA S/P %	Results
1	DL 96/01	64.0	Negative	no Cq	Negative	-	-	no Cq	Negative	1.2	Negative	3.4	Negative
2	DL 97/06	43.0	Positive	no Cq	Negative	-	-	no Cq	Negative	68.0	Positive	1.2	Negative
3	DL 98/06	73.0	Negative	no Cq	Negative	-	-	no Cq	Negative	65.2	Positive	2.2	Negative
4	DL 99/02	87.2	Negative	no Cq	Negative	-	-	no Cq	Negative	13.3	Negative	0.9	Negative
5	DL 99/04	97.7	Negative	no Cq	Negative	No cytopathic effect	Negative	no Cq	Negative	74.0	Positive	0.3	Negative
6	DL 99/05	94.2	Negative	no Cq	Negative	-	-	no Cq	Negative	108.9	Positive	1.3	Negative
7	DL 99/06	72.1	Negative	no Cq	Negative	-	-	no Cq	Negative	5.3	Negative	1.5	Negative
8	DL 99/09	86.0	Negative	no Cq	Negative	-	-	no Cq	Negative	10.7	Negative	0.9	Negative
9	DL 99/10	91.9	Negative	-	-	-	-	-	-	3.6	Negative	0.4	Negative
10	DL 99/11	98.8	Negative	no Cq	Negative	-	-	no Cq	Negative	39.0	Positive	3.2	Negative
11	DL 99/12	83.7	Negative	no Cq	Negative	-	-	no Cq	Negative	60.0	Positive	0.3	Negative
12	DL 99/15	114.0	Negative	no Cq	Negative	-	-	no Cq	Negative	107.7	Positive	0.1	Negative
13	DL 13/01	88.4	Negative	no Cq	Negative	-	-	no Cq	Negative	3.8	Negative	0.2	Negative
14	DL 13/02	45.3	Doubtful	no Cq	Negative	-	-	no Cq	Negative	101.6	Positive	3.7	Negative
15	DL 13/03	55.8	Negative	no Cq	Negative	No cytopathic effect	Negative	no Cq	Negative	99.1	Positive	1.8	Negative
16	DL 14/02	75.6	Negative	no Cq	Negative	-	-	no Cq	Negative	21.5	Negative	1.3	Negative
17	DL 14/03	65.1	Negative	no Cq	Negative	-	-	no Cq	Negative	105.5	Positive	0.5	Negative
18	DL 14/04	96.5	Negative	no Cq	Negative	-	-	no Cq	Negative	104.5	Positive	4.9	Negative
19	DL 14/06	87.2	Negative	no Cq	Negative	-	-	no Cq	Negative	110.2	Positive	0.7	Negative
20	DL 14/08	90.7	Negative	no Cq	Negative	-	-	no Cq	Negative	56.4	Positive	4.6	Negative
21	DL 15/01	50.0	Negative	no Cq	Negative	No cytopathic effect	Negative	no Cq	Negative	9.4	Negative	0.5	Negative
22	DL 15/02	107.2	Negative	no Cq	Negative	-	-	no Cq	Negative	3.0	Negative	11.3	Negative
23	DL 16/01	87.2	Negative	no Cq	Negative	-	-	no Cq	Negative	17.1	Negative	2.5	Negative
24	DL 16/02	84.8	Negative	no Cq	Negative	-	-	no Cq	Negative	39.4	Positive	1.9	Negative
25	DL 16/03	94.2	Negative	no Cq	Negative	-	-	no Cq	Negative	41.9	Positive	1.3	Negative
26	DL 16/04	90.7	Negative	no Cq	Negative	-	-	no Cq	Negative	102.2	Positive	1.1	Negative
27	DL 16/05	87.2	Negative	-	-	-	-	-	-	10.3	Negative	4.0	Negative
no data = -

## Sheet: Ark2
Supplementary table S1. White whale detailed results.
	Influenza A virus				Morbillivirus				Brucella spp.		Toxoplasma gondii
White whale ID	ELISA (blocking %)	Results	Taq-Man qRT-PCR	Results	Virus neutralization test (VNT) cytopathic effect	Results	SYBR green real time RT-PCR	Results	ELISA %P	Results	ELISA S/P %	Results
DL 96/01	64.0	Negative	no Cq	Negative	-	-	no Cq	Negative	1.22378	Negative	3.336	Negative
DL 97/06	43.0	Positive	no Cq	Negative	-	-	no Cq	Negative	67.9911	Positive	1.371	Negative
DL 98/06	73	Negative	no Cq	Negative	-	-	no Cq	Negative	65.1939	Positive	5.548	Negative
DL 99/02	87.2	Negative	no Cq	Negative	-	-	no Cq	Negative	13.2793	Negative	0.944	Negative
DL 99/04	97.7	Negative	no Cq	Negative	No cytopathic effect	Negative	no Cq	Negative	73.9981	Positive	0.31	Negative
DL 99/05	94.2	Negative	no Cq	Negative	-	-	no Cq	Negative	108.826	Positive	1.267	Negative
DL 99/06	72.1	Negative	no Cq	Negative	-	-	no Cq	Negative	5.34351	Negative	1.513	Negative
DL 99/09	86	Negative	no Cq	Negative	-	-	no Cq	Negative	10.6552	Negative	0.892	Negative
DL 99/10	91.9	Negative	-	-	-	-	-	-	3.64186	Negative	0.44	Negative
DL 99/11	98.8	Negative	no Cq	Negative	-	-	no Cq	Negative	38.979	Positive	3.246	Negative
DL 99/12	83.7	Negative	no Cq	Negative	-	-	no Cq	Negative	60.0032	Positive	0.336	Negative
DL 99/15	114	Negative	no Cq	Negative	-	-	no Cq	Negative	107.506	Positive	0.091	Negative
DL 13/01	88.4	Negative	no Cq	Negative	-	-	no Cq	Negative	3.8486	Negative	0.194	Negative
DL 13/02	45.3	Doubtful	no Cq	Negative	-	-	no Cq	Negative	101.638	Positive	3.686	Negative
DL 13/03	55.8	Negative	no Cq	Negative	No cytopathic effect	Negative	no Cq	Negative	99.0617	Positive	1.759	Negative
DL 14/02	75.6	Negative	no Cq	Negative	-	-	no Cq	Negative	21.549	Negative	1.332	Negative
DL 14/03	65.1	Negative	no Cq	Negative	-	-	no Cq	Negative	105.534	Positive	0.478	Negative
DL 14/04	96.5	Negative	no Cq	Negative	-	-	no Cq	Negative	104.485	Positive	4.862	Negative
DL 14/06	87.2	Negative	no Cq	Negative	-	-	no Cq	Negative	110.21	Positive	0.698	Negative
DL 14/08	90.7	Negative	no Cq	Negative	-	-	no Cq	Negative	56.4249	Positive	4.63	Negative
DL 15/01	50	Negative	no Cq	Negative	No cytopathic effect	Negative	no Cq	Negative	9.44656	Negative	0.504	Negative
DL 15/02	107	Negative	no Cq	Negative	-	-	no Cq	Negative	3.00573	Negative	11.315	Negative
DL 16/01	87.2	Negative	no Cq	Negative	-	-	no Cq	Negative	17.1438	Negative	2.47	Negative
DL 16/02	84.8	Negative	no Cq	Negative	-	-	no Cq	Negative	39.4084	Positive	1.927	Negative
DL 16/03	94.2	Negative	no Cq	Negative	-	-	no Cq	Negative	41.8575	Positive	1.332	Negative
DL 16/04	90.7	Negative	no Cq	Negative	-	-	no Cq	Negative	102.195	Positive	1.099	Negative
DL 16/05	87.2	Negative	-	-	-	-	-	-	10.2894	Negative	4.022	Negative
no data = -
